# Supplementary material for: Soil Chemical Properties Barely Perturb the Abundance of Entomopathogenic Fusarium oxysporum: A Case Study Using a Generalized Linear Mixed Model for Microbial Pathogen Occurrence Count Data
Source: Pathogens. 2018 Nov 16;7(4):89. doi: 10.3390/pathogens7040089 (PMC6313641; doi:10.3390/pathogens7040089)
Supplement: Supplementary file 1 [file pathogens-07-00089-s001.zip]

Archive with 1 entries (1 files):
- pathogens-373427-supplementary.xlsx
