# Supplementary material for: Soil Chemical Properties Barely Perturb the Abundance of Entomopathogenic Fusarium oxysporum: A Case Study Using a Generalized Linear Mixed Model for Microbial Pathogen Occurrence Count Data
Source: Pathogens. 2018 Nov 16;7(4):89. doi: 10.3390/pathogens7040089 (PMC6313641; doi:10.3390/pathogens7040089)
Supplement: Supplementary file 1 [file pathogens-07-00089-s001.zip › pathogens-373427-supplementary.xlsx]

## Sheet: Table S1
Title: Soil Chemical Properties Barely Perturb the Abundance of Entomopathogenic Fusarium oxysporum: A Case Study Using a Generalized Linear Mixed Model for Microbial Pathogen Occurrence Count Data
Lav Sharma1*, Irene Oliveira1,2, Fernando Raimundo1, Laura Torres1, Guilhermina Marques1
1. CITAB – Centre for the Research and Technology of Agro-Environmental and Biological Sciences, University of Trás-os-Montes and Alto Douro, UTAD, Quinta de Prados, 5001-801, Vila Real, PORTUGAL.
2. CEMAT-IST-UL, – Centre for Computational and Stochastic Mathematics, University of Lisbon, 1049-001 Lisbon, Portugal
*For correspondence. Email lsharma@utad.pt; Tel. 00351-259350-2472
Table S1. Chemicals applied in the farms of the Douro wine region.
Farm	Month of application	Product name (B)	Active substance (AS)	Quantity of AS in B	Appliation dose
Aciprestes	March, 2013	Marqui	Glyphosate	31% p/p or 360g/L	3L/ha
		Dakar	Oxyfluorfen	22,3% p/p or 240g/L	3L/ha
Granja	March, 2013	Fuego	Oxyfluorfen	22,3% p/p or 240g/L	3L/ha
		Roundap Supra	Glyphosate	37,7% p/p or 450 g/L	3L/ha
Carvalhas	March, 2013	Marqui	Glyphosate	31% p/p or 360g/L	3L/ha
		Katana	Flazasulfuron	25% p/p	0.2 kg/ha
		Topzina	Terbuthylazine	500g/L or 45.7% p/p	3L/ha
São Luiz	March, 2013	Goal Supreme	Oxyfluorfen	48% p/v	2.5 L/ha
		Roundap Supra	Glyphosate	37,7% p/p or 450 g/L	4L/ha
Note: no fertilizers were added for the year 2012 in any of these farms.
